# Supplementary material for: The challenge of unprecedented floods and droughts in risk management
Source: Nature. 2022 Aug 3;608(7921):80–6. doi: 10.1038/s41586-022-04917-5 (PMC9352573; doi:10.1038/s41586-022-04917-5)
Supplement: Supplementary file 2 — Source Data Fig. 1. [file 41586_2022_4917_MOESM2_ESM.xlsx]

## Sheet: Figure1
ID of paired event	Event type	Catchment/region	Country	Impact	Hazard	Exposure	Vulnerability	Management shortcomings
1	flood	City of Beijing	China	-2	0	0	-1	-1
2	flood	Kansas catchment	USA	-2	-1	-1	-2	-2
3	flood	Baiyangdian catchment	China	-2	-2	-1	-1	-1
4	flood	Jakarta	Indonesia	-2	-1	-2	-1	0
5	flood	North Wales	UK	-2	0	-1	-2	-2
6	drought	Maule region in Central Chile	Chile	-1	0	0	-1	-1
7	drought	Lorraine region	France	-1	0	-1	-1	-1
8	drought	South-West Germany	Germany	-1	-1	0	-2	-2
9	drought	Central Europe		-1	-1	1	-1	0
10	drought	Limpopo catchment	Mozambique	-1	-1	0	-1	-1
11	flood	West Berkshire	UK	-1	-1	0	-2	-2
12	flood	Barcelona city	Spain	-1	1	1	-1	-2
13	flood	Piura region	Peru	-1	-1	1	-2	-2
14	flood	Mekong river	Cambodia	-1	-1	-1	-1	-1
15	flood	Danube catchment	Austria & Germany	-1	1	1	-1	0
16	flood	Crete	Greece	-1	0	-1	-1	-1
17	flood	Sukhona catchment	Russia	-1	0	-1	-1	1
18	flood	Jakarta	Indonesia	-1	0	2	-1	-1
19	flood	Charleston, South Carolina	USA	-1	-1	-1	-1	-1
20	flood	Coastal region of Bangladesh	Bangladesh	-1	0	-1	-1	-1
21	drought	Wielkopolska Province	Poland	0	1	0	0	0
22	drought	Ver catchment, North East Thames Region	UK	0	-1	1	-1	-1
23	drought	UK	UK	0	0	0	-1	-1
24	drought	Meause and Rhine catchments	The Netherlands, Germany & Belgium	0	-1	0	-1	-1
25	drought	Don catchment	Russia	0	1	0	-1	0
26	drought	Seyhan river basin	Turkey	0	-1	1	-1	-1
27	flood	Malmö city	Sweden	0	0	0	0	0
28	flood	Ho Chi Minh City	Vietnam	0	2	-1	-1	-1
29	flood	Birmingham	UK	0	1	0	-1	-1
30	flood	Birmingham	UK	0	1	0	0	-1
31	flood	Assiniboine catchment	Canada	0	-1	0	1	0
32	flood	Can Tho city, Hau river	Vietnam	0	-1	-1	0	-1
33	drought	North Carolina	USA	1	2	1	-1	-1
34	drought	Catalonia	Spain	1	1	1	-1	-1
35	drought	Melbourne	Australia	1	2	1	0	-2
36	drought	California	USA	1	0	1	-1	-1
37	drought	Sao Paulo	Brazil	1	1	1	-1	-1
38	drought	Raam catchment	The Netherlands	1	2	0	-1	0
39	drought	Central Highlands	Vietnam	1	-2	1	0	0
40	flood	Corigliano-Rossano city	Italy	1	2	1	-1	-1
41	flood	Ottawa river	Canada	1	1	1	-1	1
42	flood	Delaware catchment	USA	1	1	1	0	0
43	flood	Cumbria	UK	1	1	1	-1	-1
44	drought	Cape Town region	South Africa	2	2	1	-1	0
45	flood	Malmö city	Sweden	2	2	2	0	0
