# Supplementary material for: The challenge of unprecedented floods and droughts in risk management
Source: Nature. 2022 Aug 3;608(7921):80–6. doi: 10.1038/s41586-022-04917-5 (PMC9352573; doi:10.1038/s41586-022-04917-5)
Supplement: Supplementary file 3 — Source Data Fig. 2. [file 41586_2022_4917_MOESM3_ESM.xlsx]

## Sheet: PanelA
	Flood	Correlation coefficient						Flood	p-value
	Impact	1	0.639493	0.55175	0.59859	0.397882		Impact	1	0.000435841	0.00347729	0.00123562	0.0441129
	Hazard	0.639493	1	0.551116	0.24829	0.311729		Hazard	0.000435841	1	0.00352283	0.221316	0.121079
	Exposure	0.55175	0.551116	1	0.181615	0.105865		Exposure	0.00347729	0.00352283	1	0.374579	0.606756
	Vulnerability	0.59859	0.24829	0.181615	1	0.56326		Vulnerability	0.00123562	0.221316	0.374579	1	0.00273444
	Mgmt shortc	0.397882	0.311729	0.105865	0.56326	1		Mgmt shortc	0.0441129	0.121079	0.606756	0.00273444	1
		Impact	Hazard	Exposure	Vulnerability	Mgmt shortc			Impact	Hazard	Exposure	Vulnerability	Mgmt shortc

## Sheet: PanelB
	Flood
	Decrease in impact						Increase in impact
		Frequency						Frequency
		Hazard	Exposure	Vulnerability	Mgmt shortc			Hazard	Exposure	Vulnerability	Mgmt shortc
Indicator change	2	0	1	0	0		2	2	1	0	0
	1	2	3	0	1		1	3	4	0	1
	0	6	2	0	2		0	0	0	2	2
	-1	6	8	11	7		-1	0	0	3	2
	-2	1	1	4	5		-2	0	0	0	0

## Sheet: PanelC
	Drought	Correlation coefficient						Drought	p-value
	Impact	1	0.579987	0.610955	0.344213	0.187681		Impact	1	0.0092395	0.00545539	0.149002	0.441646
	Hazard	0.579987	1	0.0689701	0.157582	0.10412		Hazard	0.0092395	1	0.77905	0.519383	0.671424
	Exposure	0.610955	0.0689701	1	0.213571	0		Exposure	0.00545539	0.77905	1	0.379984	1
	Vulnerability	0.344213	0.157582	0.213571	1	0.304104		Vulnerability	0.149002	0.519383	0.379984	1	0.205582
	Mgmt shortc	0.187681	0.10412	0	0.304104	1		Mgmt shortc	0.441646	0.671424	1	0.205582	1
		Impact	Hazard	Exposure	Vulnerability	Mgmt shortc			Impact	Hazard	Exposure	Vulnerability	Mgmt shortc

## Sheet: PanelD
	Drought
	Decrease in impact						Increase in impact
		Frequency						Frequency
		Hazard	Exposure	Vulnerability	Mgmt shortc			Hazard	Exposure	Vulnerability	Mgmt shortc
Indicator change	2	0	0	0	0		2	4	0	0	0
	1	0	1	0	0		1	2	7	0	0
	0	2	3	0	1		0	1	1	2	3
	-1	3	1	4	3		-1	0	0	6	4
	-2	0	0	1	1		-2	1	0	0	1
