# Supplementary material for: The challenge of unprecedented floods and droughts in risk management
Source: Nature. 2022 Aug 3;608(7921):80–6. doi: 10.1038/s41586-022-04917-5 (PMC9352573; doi:10.1038/s41586-022-04917-5)
Supplement: Supplementary file 4 — Source Data Fig. 3. [file 41586_2022_4917_MOESM4_ESM.xlsx]

## Sheet: Figure3
	(figure value)						(original value)
		Change in hazard	Change in impact	Event type	Change in vulnerability			Change in hazard	Change in impact	Event type	Change in vulnerability		D: Drought
		0.075	-2	F	SD			0	-2	F	SD		F: Flood
		-1.075	-2	F	LD			-1	-2	F	LD		LI: Large Increase
		-2	-2	F	SD			-2	-2	F	SD		SI: Small Increase
		-0.925	-2	F	SD			-1	-2	F	SD		NC: No Change
		-0.075	-2	F	LD			0	-2	F	LD		SD: Small Decrease
		-1	-1	D	LD			-1	-1	D	LD		LD: Large Decrease
		-1.15	-1	D	SD			-1	-1	D	SD
		-0.85	-1	D	SD			-1	-1	D	SD
		-1	-0.85	F	LD			-1	-1	F	LD
		-1	-1.15	F	LD			-1	-1	F	LD
		-1.15	-1.15	F	SD			-1	-1	F	SD
		-0.85	-1.15	F	SD			-1	-1	F	SD
		0	-1	D	SD			0	-1	D	SD
		-0.15	-1	D	SD			0	-1	D	SD
		0.15	-1	F	SD			0	-1	F	SD
		0	-0.85	F	SD			0	-1	F	SD
		0	-1.15	F	SD			0	-1	F	SD
		0.15	-1.15	F	SD			0	-1	F	SD
		0.925	-1	F	SD			1	-1	F	SD
		1.075	-1	F	SD			1	-1	F	SD
		-1	0	D	SD			-1	0	D	SD
		-1.15	0	D	SD			-1	0	D	SD
		-0.85	0	D	SD			-1	0	D	SD
		-1	-0.15	F	SI			-1	0	F	SI
		-1	0.15	F	NC			-1	0	F	NC
		-0.075	0	D	SD			0	0	D	SD
		0.075	0	F	NC			0	0	F	NC
		0.9	0	D	NC			1	0	D	NC
		1.1	0	D	SD			1	0	D	SD
		1	0.1	F	SD			1	0	F	SD
		1	-0.1	F	NC			1	0	F	NC
		2	0	F	SD			2	0	F	SD
		-2	1	D	NC			-2	1	D	NC
		0	1	D	SD			0	1	D	SD
		1	1	D	SD			1	1	D	SD
		1	1.15	D	SD			1	1	D	SD
		1	0.85	F	SD			1	1	F	SD
		0.85	1	F	NC			1	1	F	NC
		1.15	1	F	SD			1	1	F	SD
		1.9	1	D	SD			2	1	D	SD
		2.1	1	D	NC			2	1	D	NC
		2	0.9	D	SD			2	1	D	SD
		2	1.1	F	SD			2	1	F	SD
		1.925	2	D	SD			2	2	D	SD
		2.075	2	F	NC			2	2	F	NC
