# Supplementary material for: The challenge of unprecedented floods and droughts in risk management
Source: Nature. 2022 Aug 3;608(7921):80–6. doi: 10.1038/s41586-022-04917-5 (PMC9352573; doi:10.1038/s41586-022-04917-5)
Supplement: Supplementary file 6 — Source Data Extended Data Fig. 2. [file 41586_2022_4917_MOESM6_ESM.xlsx]

## Sheet: EDFig
	(figures values)
	ID	event type	Area	Hazard	Exposure	Vulnerability	Impacts
	1	flood	City of Beijing	0.075	0.05	-1.2	-2
	5	flood	North Wales	0	-1.1	-2	-2
	6	drought	Maule region in Central Chile	0.125	0.125	-0.85	-0.85
	17	flood	Sukhona catchment	0.05	-0.95	-0.95	-0.95
	16	flood	Crete	0.025	-0.9	-0.9	-0.9
	20	flood	Coastal region of Bangladesh	0	-1	-1	-1
	18	flood	Jakarta	0	2	-0.8	-0.8
	7	drought	Lorraine region	-0.05	-1.05	-1.05	-1.05
	23	drought	UK	-0.075	-0.05	-1.1	0
	27	flood	Malmö city	0	0	0	0
	36	drought	California	0	1	-1.15	1
	(original values)
	ID	event type	Area	Hazard	Exposure	Vulnerability	Impacts
	1	flood	City of Beijing	0	0	-1	-2
	5	flood	North Wales	0	-1	-2	-2
	6	drought	Maule region in Central Chile	0	0	-1	-1
	17	flood	Sukhona catchment	0	-1	-1	-1
	16	flood	Crete	0	-1	-1	-1
	20	flood	Coastal region of Bangladesh	0	-1	-1	-1
	18	flood	Jakarta	0	2	-1	-1
	7	drought	Lorraine region	0	-1	-1	-1
	23	drought	UK	0	0	-1	0
	27	flood	Malmö city	0	0	0	0
	36	drought	California	0	1	-1	1
