# Supplementary material for: The challenge of unprecedented floods and droughts in risk management
Source: Nature. 2022 Aug 3;608(7921):80–6. doi: 10.1038/s41586-022-04917-5 (PMC9352573; doi:10.1038/s41586-022-04917-5)
Supplement: Supplementary file 7 — Source Data Extended Data Fig. 3. [file 41586_2022_4917_MOESM7_ESM.xlsx]

## Sheet: PanelA
		Flood - Correlation 25th percentile						Flood - pvalue 75th percentile
	Hazard	0.5349					Hazard	0.0125
	Exposure	0.4446	0.4376				Exposure	0.0434	0.0473
	Vulnerability	0.5128	0.0993	0.0604			Vulnerability	0.0174	0.5589	0.673
	Mng short	0.2694	0.1823	-0.0517	0.4329		Mng short	0.2352	0.4229	0.7136	0.05
		Impact	Hazard	Exposure	Vulnerability			Impact	Hazard	Exposure	Vulnerability

## Sheet: PanelB
		Flood - Correlation 75th percentile						Flood - pvalue 25th percentile
	Hazard	0.7387					Hazard	0.0001
	Exposure	0.6668	0.6784				Exposure	0.001	0.0007
	Vulnerability	0.6812	0.4052	0.3094			Vulnerability	0.0007	0.0678	0.1665
	Mng short	0.5377	0.4364	0.2712	0.6999		Mng short	0.0119	0.048	0.1885	0.0004
		Impact	Hazard	Exposure	Vulnerability			Impact	Hazard	Exposure	Vulnerability

## Sheet: Original2A
	Flood	Correlation coefficient						Flood	p-value
	Impact	1	0.639493	0.55175	0.59859	0.397882		Impact	1	0.000435841	0.00347729	0.00123562	0.0441129
	Hazard	0.639493	1	0.551116	0.24829	0.311729		Hazard	0.000435841	1	0.00352283	0.221316	0.121079
	Exposure	0.55175	0.551116	1	0.181615	0.105865		Exposure	0.00347729	0.00352283	1	0.374579	0.606756
	Vulnerability	0.59859	0.24829	0.181615	1	0.56326		Vulnerability	0.00123562	0.221316	0.374579	1	0.00273444
	Mgmt shortc	0.397882	0.311729	0.105865	0.56326	1		Mgmt shortc	0.0441129	0.121079	0.606756	0.00273444	1
		Impact	Hazard	Exposure	Vulnerability	Mgmt shortc			Impact	Hazard	Exposure	Vulnerability	Mgmt shortc

## Sheet: PanelC
		Drought - Correlation 25th percentile						Drought - pvalue 75th percentile
	Hazard	0.4438					Hazard	0.0972
	Exposure	0.4889	-0.1098				Exposure	0.0644	0.7682
	Vulnerability	0.2247	-0.0854	0.0709			Vulnerability	0.4122	0.6033	0.6368
	Mng short	-0.0023	-0.1178	-0.1796	0		Mng short	0.6629	0.6804	0.7611	0.486
		Impact	Hazard	Exposure	Vulnerability			Impact	Hazard	Exposure	Vulnerability

## Sheet: PanelD
		Drought - Correlation 75th percentile						Drought - pvalue 25th percentile
	Hazard	0.7376					Hazard	0.0017
	Exposure	0.7479	0.2448				Exposure	0.0013	0.272
	Vulnerability	0.477	0.4065	0.3669			Vulnerability	0.0722	0.092	0.1732
	Mng short	0.3945	0.3422	0.1743	0.6371		Mng short	0.1254	0.1298	0.2723	0.0093
		Impact	Hazard	Exposure	Vulnerability			Impact	Hazard	Exposure	Vulnerability

## Sheet: Original2C
	Drought	Correlation coefficient						Drought	p-value
	Impact	1	0.579987	0.610955	0.344213	0.187681		Impact	1	0.0092395	0.00545539	0.149002	0.441646
	Hazard	0.579987	1	0.0689701	0.157582	0.10412		Hazard	0.0092395	1	0.77905	0.519383	0.671424
	Exposure	0.610955	0.0689701	1	0.213571	0		Exposure	0.00545539	0.77905	1	0.379984	1
	Vulnerability	0.344213	0.157582	0.213571	1	0.304104		Vulnerability	0.149002	0.519383	0.379984	1	0.205582
	Mgmt shortc	0.187681	0.10412	0	0.304104	1		Mgmt shortc	0.441646	0.671424	1	0.205582	1
		Impact	Hazard	Exposure	Vulnerability	Mgmt shortc			Impact	Hazard	Exposure	Vulnerability	Mgmt shortc
